# Supplementary material for: Double-Headed Cationic Lipopeptides: An Emerging Class of Antimicrobials
Source: Int J Mol Sci. 2020 Nov 25;21(23):8944. doi: 10.3390/ijms21238944 (PMC7728077; doi:10.3390/ijms21238944)
Supplement: Supplementary file 1 [file ijms-21-08944-s001.zip]

Archive with 7 entries (7 files):
- FigS1.TIF
- FigS2_proof.TIF
- FigS3_proof.TIF
- FigS4.TIF
- FigS5.TIF
- FigS6.TIF
- Supplementary_Materials_proof.docx
